# Supplementary material for: Bunyaviral Cap-Snatching Endonuclease Activity and Inhibition with Baloxavir-like Inhibitors in the Context of Full-Length L Proteins
Source: Viruses. 2025 Mar 14;17(3):420. doi: 10.3390/v17030420 (PMC11946187; doi:10.3390/v17030420)
Supplement: Supplementary file 1 [file viruses-17-00420-s001.zip]

Archive with 1 entries (1 files):
- viruses-3488913-SI.pdf
